# Supplementary material for: People with Easier to Pronounce Names Promote Truthiness of Claims
Source: PLoS One. 2014 Feb 26;9(2):e88671. doi: 10.1371/journal.pone.0088671 (PMC3935838; doi:10.1371/journal.pone.0088671)
Supplement: Dataset S1 — Familiarity ratings data. Raw data for Experiment 1a. (XLSX) [file pone.0088671.s001.xlsx]

## Sheet: Sheet1
Order of names	Subject	Amira El-Naggar	Andrian Babeshko	Bandula Premachandra	Bodo Wallmeyer	Chen Meina	Chung Jung-hee	Czeslaw Ratynska	Hur Hye-seong	Lubov Ershova	Mahbobeh Mir-Ma’soum	Marciano Larrosa	Maribel Alconero	Putali Angami	Shagnik Ravunniarath	Shobha Bhattacharya	Svea Gelowicz	Yevgeny Dherzhinsky	Yu Zhenglong	Nationality	Languages	PSYC322 class?	Overall Easy Names rating	Overall Difficult Names rating		Key: Column name	Key: Explanation of column contents
1	sn1 campus	2	1	1	2	2	4	1	1	2	1	1	3	3	1	3	3	4	3	NZ	Japanese	N	2	2.22222		Order of names	The order in which names appeared for rating; names were presented in 1 of 10 fixed random orders
2	sn2 campus	3	3	1	1	1	3	1	1	1	1	3	1	3	2	1	2	1		NZ	Spanish	N	2.11111	1.25		Subject	sn = Subject Number, campus = location in which data were collected from subject
3	sn3 campus	1	1	1	1	1	1	1	1	1	1	1	1	1	1	1	1	1	1	Japanese	Japanese, Spanish	N	1	1		Amira El-Naggar	Familiarity rating from 1 = very unfamiliar to 5 = very familiar for this Easy to pronounce name from Middle East
4	sn4 campus	1	1	1	1	1	1	1	1	1	1	1	1	1	1	1	1	1	1	Cuban	No	N	1	1		Andrian Babeshko	Familiarity rating from 1 = very unfamiliar to 5 = very familiar for this Easy to pronounce name from East Europe
5	sn5 campus	1	1	1	1	1	1	1	1	1	1	1	1	1	1	1	1	2	1	NZ	No	N	1	1.11111		Bandula Premachandra	Familiarity rating from 1 = very unfamiliar to 5 = very familiar for this Easy to pronounce name from South Asia
6	sn6 campus	1	1	1	1	1	2	1	1	1	1	1	1	1	1	1	1	3	3	NZ/Dutch	German, French, Dutch	N	1.11111	1.44444		Bodo Wallmeyer	Familiarity rating from 1 = very unfamiliar to 5 = very familiar for this Easy to pronounce name from West Europe
7	sn7 campus	1	1	1	2	1	1	1	1	1	1	2	1	1	1	1	1	1	1	NZ	Maori, Japanese	N	1.22222	1		Chen Meina	Familiarity rating from 1 = very unfamiliar to 5 = very familiar for this Easy to pronounce name from East Asia
8	sn8 campus	3	1	1	1	1	1	1	1	1	1	1	1	2	2	2	1	1	1	Fijian	Hindi, Fijian	N	1.33333	1.22222		Chung Jung-hee	Familiarity rating from 1 = very unfamiliar to 5 = very familiar for this Easy to pronounce name from East Asia
9	sn9 campus	1	1	1	1	1	1	1	2	1	1	1	1	1	1	1	1	1	1	American	Latin	N	1	1.11111		Czeslaw Ratynska	Familiarity rating from 1 = very unfamiliar to 5 = very familiar for this Difficult to pronounce name from East Europe
10	sn10 campus	2	1	2	2	1	3	1	1	1	1	2	1	1	1	1	1	2	2	NZ	Japanese	N	1.66667	1.22222		Hur Hye-seong	Familiarity rating from 1 = very unfamiliar to 5 = very familiar for this Difficult to pronounce name from East Asia
1	sn11 campus	1	1	2	1	1	1	1	1	1	2	2	1	1	1	1	1	1	1	NZ	French	N	1.22222	1.11111		Lubov Ershova	Familiarity rating from 1 = very unfamiliar to 5 = very familiar for this Easy to pronounce name from East Europe
2	sn12 campus	1	1	2	1	1	2	2	2	2	2	2	1	1	1	1	2	1	2	NZ	No	N	1.44444	1.55556		Mahbobeh Mir-Ma’soum	Familiarity rating from 1 = very unfamiliar to 5 = very familiar for this Difficult to pronounce name from Middle East
3	sn13 campus	4	2	4	1	1	3	1	3	1	1	4	1	2	2	4		1	4	Indian	No	N	2.44444	2.125		Marciano Larrosa	Familiarity rating from 1 = very unfamiliar to 5 = very familiar for this Easy to pronounce name from West Europe
4	sn14 campus	5	4	2	3	1	1	2	2	4	3	4	3	4	2	4	3	3	2	Jordanian	Arabic	N	3.11111	2.66667		Maribel Alconero	Familiarity rating from 1 = very unfamiliar to 5 = very familiar for this Difficult to pronounce name from West Europe
5	sn15 campus	1	1	1	1	1	1	1	1	1	1	1	1	1	1	1	1	1	1	NZ	No	N	1	1		Putali Angami	Familiarity rating from 1 = very unfamiliar to 5 = very familiar for this Easy to pronounce name from South Asia
6	sn16 campus	1	1	1	1	1	1	1	1	1	1	1	1	1	1	1	1	1	1	German	German, Spanish	N	1	1		Shagnik Ravunniarath	Familiarity rating from 1 = very unfamiliar to 5 = very familiar for this Difficult to pronounce name from South Asia
7	sn17 campus	1	1	1	1	1	1	1	1	1	1	1	1	1	1	1	1	1	1	Indian	Arabic, Hindi, French	N	1	1		Shobha Bhattacharya	Familiarity rating from 1 = very unfamiliar to 5 = very familiar for this Difficult to pronounce name from South Asia
8	sn18 campus	4	5	2	4	4	5	5	4	4	1	4	1	2	1	3	4	3	1	NZ	No	N	3.77778	2.55556		Svea Gelowicz	Familiarity rating from 1 = very unfamiliar to 5 = very familiar for this Difficult to pronounce name from West Europe
9	sn19 campus	1	1	1	2	2	2	1	1	1	1	3	2	1	1	1		1	1	NZ	No	N	1.55556	1.125		Yevgeny Dherzhinsky	Familiarity rating from 1 = very unfamiliar to 5 = very familiar for this Difficult to pronounce name from East Europe
10	sn20 campus	2	1	1	1	2	2	1	2	2	1	2	2	1	1	1	1	1	1	NZ/Chinese	French, Spanish, German, Chinese	N	1.55556	1.22222		Yu Zhenglong	Familiarity rating from 1 = very unfamiliar to 5 = very familiar for this Difficult to pronounce name from East Asia
1	sn21 campus	2	2	1	1	1	2	2	1	1	1	1	2	2	1	1	1	1	2	NZ	German, French	N	1.44444	1.33333		Nationality	Nationality of the subject, NZ = New Zealander
2	sn22 campus	3	1	2	1	1	1	1	1	1	1	2	1	1	1	4	1	1	1	English	French	N	1.44444	1.33333		Languages	Languages the subject knows, other than English; No = only knows English
3	sn23 campus	1	1	1	1	1	1	1	1	1	1	1	1	1	1	1	1	1	1	German	German	N	1	1		PSYC322 class?	Had the subject had taken Maryanne Garry's class on Memory? Y = yes, N = no
4	sn24 campus	1	1	1	2	1	2	1	1	1	1	1	1	1	1	1	1	1	1	German	French, Italian	N	1.22222	1		Overall Easy Names rating	Mean familiarity rating across all easy to pronounce names
5	sn25 campus	2	1	1	1	1	1	1	1	1	1	1	1	1	1	1	1	1	1	European	French, Japanese, Latin	N	1.11111	1		Overall Difficult Names rating	Mean familiarity rating across all difficult to pronounce names
6	sn26 campus	1	2	1	2	1	2	1	2	3	1	1	2	1		1	3	1	1	NZ	French	N	1.55556	1.5
7	sn27 campus	5	3	1	2	2	1	5	3	2	1	3	3	5	2	2	5	2	3	Samoan	Samoan	N	2.66667	2.88889			NB: denominators in mean rating calculations were adjusted accordingly for subjects that did not rate every name
8	sn28 campus	2	1	1	1	3	1	1	2	2	1	4	1	2	1	3	1	1	1	Tongan	Tongan	N	1.88889	1.33333
9	sn29 campus	1	1	2	1	1	3	2	1	2	1	3	3	1	1	1	2	2	1	Samoan	Samoan	N	1.66667	1.55556
10	sn30 campus	1	1	1	1	1	1	1	1	1	1	1	1	1	1	1	1	1	1	Samoan	No	N	1	1
