# Supplementary material for: People with Easier to Pronounce Names Promote Truthiness of Claims
Source: PLoS One. 2014 Feb 26;9(2):e88671. doi: 10.1371/journal.pone.0088671 (PMC3935838; doi:10.1371/journal.pone.0088671)
Supplement: Dataset S3 — Danger ratings data. Raw data for Experiment 1c. (XLSX) [file pone.0088671.s003.xlsx]

## Sheet: Sheet1
Order of names	Subject	Amira El-Naggar	Andrian Babeshko	Bandula Premachandra	Bodo Wallmeyer	Chen Meina	Chung Jung-hee	Czeslaw Ratynska	Hur Hye-seong	Lubov Ershova	Mahbobeh Mir-Ma’soum	Marciano Larrosa	Maribel Alconero	Putali Angami	Shagnik Ravunniarath	Shobha Bhattacharya	Svea Gelowicz	Yevgeny Dherzhinsky	Yu Zhenglong	Nationality	Languages	PSYC322 class?	Overall Easy Names rating	Overall Difficult Names rating		Key: Column name	Key: Explanation of column contents
1	1 campus	2	3	3	3	2	2	2	2	2	3	2	1	2	2	1	3	3	2	NZ	German	N	2.33333	2.11111		Order of names	The order in which names appeared for rating; names were presented in 1 of 10 fixed random orders
1	2 campus	1	1	1	1	1	1	1	1	2	2	1	1	1	2	1	1	2	1	NZ	German	N	1.11111	1.33333		Subject	sn = Subject Number; campus = data were collected out on campus; IPRP 2 = data collected in lab after other, unrelated experiment
2	3 campus	1	3	2	1	1	1	2	1	4	1	2	3	3	2	4	2	3	1	Malaysian	Malay	N	2	2.11111		Amira El-Naggar	Danger rating from 1 = very safe to 5 = very dangerous for this Easy to pronounce name from Middle East
3	4 campus	1	1	2	1	1	1	4	1	2	3	1	2	1	2	3	3	5	1	Malaysian	Malay	N	1.22222	2.66667		Andrian Babeshko	Danger rating from 1 = very safe to 5 = very dangerous for this Easy to pronounce name from East Europe
3	5 campus	1	3	3	2	1	1	4	1	4	3	2	2	2	3	1	4	2	1	Malaysian	Malay	N	2.11111	2.33333		Bandula Premachandra	Danger rating from 1 = very safe to 5 = very dangerous for this Easy to pronounce name from South Asia
4	6 campus	3	2	4	3	3	3	3	4	3	2	4	3	2	3	2	3	3	3	Malaysian	Arabic	N	3	2.88889		Bodo Wallmeyer	Danger rating from 1 = very safe to 5 = very dangerous for this Easy to pronounce name from West Europe
4	7 campus	2	4	2	4	2	3	4	3	3	2	5	3	3	1	4	3	2	4	Malaysian	No	N	3.11111	2.88889		Chen Meina	Danger rating from 1 = very safe to 5 = very dangerous for this Easy to pronounce name from East Asia
5	8 campus	2	4	3	3	1	3	4	2	3	2	2	2	3	3	3	4	4	2	Malaysian	Malay	N	2.66667	2.88889		Chung Jung-hee	Danger rating from 1 = very safe to 5 = very dangerous for this Easy to pronounce name from East Asia
5	9 campus	1	1	2	3	4	3	5	4	4	1	3	2	2	4	4	4	5	5	Malaysian	German, Mandarin, Arabic	N	2.55556	3.77778		Czeslaw Ratynska	Danger rating from 1 = very safe to 5 = very dangerous for this Difficult to pronounce name from East Europe
6	10 campus	4	4	4	1	3	4	3	3	3	3	2	4	3	4	3	2	3	3	NZ	German	N	3.11111	3.11111		Hur Hye-seong	Danger rating from 1 = very safe to 5 = very dangerous for this Difficult to pronounce name from East Asia
6	11 campus	1	2	2	1	3	1	3	2	2	3	2	2	1	4	3	2	2	1	NZ	No	N	1.66667	2.44444		Lubov Ershova	Danger rating from 1 = very safe to 5 = very dangerous for this Easy to pronounce name from East Europe
7	12 campus		4	2	2	4	3		2	3	4	2	3		5	2		3		NZ	French	N	2.85714	3.16667		Mahbobeh Mir-Ma’soum	Danger rating from 1 = very safe to 5 = very dangerous for this Difficult to pronounce name from Middle East
7	13 campus	1	1	2	1	1	1	1	1	2	1	2	1	1	2	2	1	2	1	NZ	French	N	1.33333	1.33333		Marciano Larrosa	Danger rating from 1 = very safe to 5 = very dangerous for this Easy to pronounce name from West Europe
8	14 campus	2	2	2	2	2	2	3	2	2	2	2	3	2	2	2	2	2	2	NZ	No	N	2	2.22222		Maribel Alconero	Danger rating from 1 = very safe to 5 = very dangerous for this Difficult to pronounce name from West Europe
9	15 campus	4	2	2	3	2	2	3	1	3	3	3	1	3	3	3	3	3	2	NZ/Asian	Chinese, Japanese	N	2.66667	2.44444		Putali Angami	Danger rating from 1 = very safe to 5 = very dangerous for this Easy to pronounce name from South Asia
9	16 campus	2	2	2	2	2	1	4	3	2	4	3	3	2	2	2	3	2	2	NZ	Japanese, Korean	N	2	2.77778		Shagnik Ravunniarath	Danger rating from 1 = very safe to 5 = very dangerous for this Difficult to pronounce name from South Asia
10	17 campus	1	1	1	1	1	2	1	1	1	1	1	1	1	1	1	1	1	1	NZ	No	N	1.11111	1		Shobha Bhattacharya	Danger rating from 1 = very safe to 5 = very dangerous for this Difficult to pronounce name from South Asia
9	18 campus	5	2	3	3	3	2	2	4	4	4	2	2	4	4	4	4	2	4	NZ/South Africa	Afrikaans, English, German, Dutch, French, Old English, New Testament Greek, Biblical Hebrew	N	3.11111	3.33333		Svea Gelowicz	Danger rating from 1 = very safe to 5 = very dangerous for this Difficult to pronounce name from West Europe
8	19 campus	2	4	2	1	2	1	3	2	4	4	1	1	3	2	2	1	4	2	NZ	German	N	2.22222	2.33333		Yevgeny Dherzhinsky	Danger rating from 1 = very safe to 5 = very dangerous for this Difficult to pronounce name from East Europe
6	20 campus	3	4	3	2	2	2	4	2	3	2	3	3	2	2	2	4	2	3	NZ	No	N	2.66667	2.66667		Yu Zhenglong	Danger rating from 1 = very safe to 5 = very dangerous for this Difficult to pronounce name from East Asia
7	21 campus	4	4	4	3	3	2	4	2	4	3	3	3	3	4	3	4	4	2	Samoan	Samoan, Spanish	N	3.33333	3.22222		Nationality	Nationality of the subject; NZ = New Zealander
3	22 campus	3	2	4	4	2	1	5	2	2	4	4	4	3	5	3	4	5	4	Korean	? [subject only wrote "English is my second language"]	N	2.77778	4		Languages	Languages the subject knows, other than English; No = only knows English
1	23 campus	3	2	3	3	3	2	4	3	3	4	2	3	2	3	3	1	3	2	NZ	Japanese, Italian	N	2.55556	2.88889		PSYC322 class?	Had the subject had taken Maryanne Garry's class on Memory? Y = yes, N = no
2	24 campus	3	1	2	3	2	1	2	1	3	2	1	1	2	1	2	2	2	1	NZ	French, German	N	2	1.55556		Overall Easy Names rating	Mean danger rating across all easy to pronounce names
3	25 campus	2	2	2	3	2	2	2	2	2	2	2	3	2	2	2	2	2	2	NZ	French, Latin	N	2.11111	2.11111		Overall Difficult Names rating	Mean danger rating across all difficult to pronounce names
4	26 campus	2	2	1	2	1	1	3	2	2	2	2	2	2	2	2	2	2	2	NZ	Maori, French	N	1.66667	2.11111
5	27 campus	4	2	3	2	2	2	3	3	3	4	2	2	3	4	4	2	3	2	NZ	French	N	2.55556	3			NB: denominators in mean rating calculations were adjusted accordingly for subjects that did not rate every name
6	28 campus	3	1	2	3	1	1	3	1	2	2	1	2	1	3	2	1	1	2	NZ	Japanese	N	1.66667	1.88889
7	29 campus	4	3	4	1	1	1	4	2	3	1	4	4	1	4	1	3	4	4	NZ	No	N	2.44444	3
8	30 campus	4	3	2	2	3	2	4	3	4	4	4	4	1	3	3	2	3	3	NZ	French	N	2.77778	3.22222
9	31 campus	4	3	2	3	3	3	3	3	3	4	2	2	4	3	3	3	4	3	NZ	French, Maori	N	3	3.11111
10	32 campus	3	2	3	1	4	2	4	3	1	4	4	1	2	1	3	4	2	1	NZ	No	N	2.44444	2.55556
1	33 campus	3	2	3	2	1	1	2	1	2	2	1	1	2	2	2	2	2	2	English	French	N	1.88889	1.77778
2	34 campus	2	1	1	1	1	1		3	2	2	1	1	2	2	3	2	3	3	NZ	French	N	1.33333	2.25
3	35 campus	1	1	1	1	1	1	1	1	1	1	1	1	1	1	2	1	1	1	Sri Lankan	Sinhalese, Japanese	N	1	1.11111
4	36 campus	2	2	3	1	2	2	2	2	3	3	1	3	2	2	2	2	3	3	European	No	N	2	2.44444
5	37 campus	4	3	3	2	3	3	3	3	4	4	2	2	3	3	4	3	5	2	European/Maori	Maori	N	3	3.22222
2	38 campus	3	3	3	3	3	3	3	3	3	3	3	3	3	3	3	3	3	3	NZ	No	N	3	3
10	39 campus	3	3	3	3	3	3	3	3	3	3	3	3	3	3	3	3	3	3	NZ	French, Maori	N	3	3
8	40 campus	3	3	3	3	3	3	3	3	3	3	3	3	3	3	3	3	3	3	NZ	Japanese	N	3	3
5	41 IPRP 2	5	2	2	1	3	4	4	2	4	1	4	3	4	3	1	3	2	1	NZ	No	N	3.22222	2.22222
4	42 IPRP 2	4	3	2	3	1	5	3	4	1	4	4	2	2	2	1	2	2	3	NZ	No	N	2.77778	2.55556
3	43 IPRP 2	4	4	2	4	2	1	3	4	2	4	2	3	2	2	3	5	4	3	NZ	French, Spanish	N	2.55556	3.44444
2	44 IPRP 2	3	2	3	3	3	2	3	3	3	3	3	3	4	4	3	4	2	3	NZ	German	N	2.88889	3.11111
1	45 IPRP 2	3	1	2	1	3	2	2	2	2	4	3	4	2	2	2	2	3	2	NZ	Japanese	N	2.11111	2.55556
6	46 IPRP 2	3	3	3	3	3	3	3	3	3	3	3	3	3	3	3	3	3	3	NZ	No	N	3	3
6	47 IPRP 2	1	2	1	2	1	4	5	4	3	2	4	2	2	5	1	2	3	4	NZ	German	N	2.22222	3.11111
7	48 IPRP 2	3	2	3	3	2	2	4	3	4	4	3	3	4	4	3	2	4	2	NZ	No	N	2.88889	3.22222
8	49 IPRP 2	4	4	1	2	3	1	3	1	4	3	3	2	2	2	2	4	5	3	NZ	German, French, Portugese	N	2.66667	2.77778
9	50 IPRP 2	2	2	3	5	1	2	5	4	2	3	4	4	5	4	1	5	1	3	NZ	French, Spanish	N	2.88889	3.33333
10	51 IPRP 2	3	3	4	4	2	2	4	3	4	4	1	4	4	5	4	4	4	2	NZ	No	N	3	3.77778
1	52 IPRP 2	1	2	5	2	3	4	5	4	1	4	2	2	3	4	4	2	5	5	NZ	Spanish	N	2.55556	3.88889
2	53 IPRP 2	4	4	3	3	3	3	3	4	3	4	3	2	3	3	3	3	3	3	NZ	No	N	3.22222	3.11111
3	54 IPRP 2	3	2	2	3	4	3	4	2	3	3	4	2	2	4	3	1	3	2	NZ	Maori	N	2.88889	2.66667
3	55 IPRP 2	2	2	2	2	2	2	2	2	2	2	2	2	2	2	2	2	2	2	NZ Maori	French	N	2	2
4	56 IPRP 2	2	4	2	5	2	2	2	1	2	3	2	4	2	2	2	1	3	1	NZ	German	N	2.55556	2.11111
5	57 IPRP 2	3	2	3	4	4	4	2	2	3	4	3	3	2	3	3	3	3	3	NZ	No	N	3.11111	2.88889
6	58 IPRP 2	4	1	3	3	2	2	4	4	3	4	2	2	3	3	2	3	3	2	NZ	Maori	N	2.55556	3
7	59 IPRP 2	4	3	4	3	3	3	3	3	2	4	2	4	4	4	4	3	4	3	NZ	No	N	3.11111	3.55556
8	60 IPRP 2	3	4	2	3	2	4	4	3	2	5	2	3	2	4	4	2	4	3	NZ	French	N	2.66667	3.55556
9	61 IPRP 2	3	3	2	3	3	2	3	2	3	2	3	4	4	2	2	2	3	3	NZ	French	N	2.88889	2.55556
